# Supplementary material for: Sex-Dependent Effects of Piromelatine Treatment on Sleep-Wake Cycle and Sleep Structure of Prenatally Stressed Rats
Source: Int J Mol Sci. 2022 Sep 8;23(18):10349. doi: 10.3390/ijms231810349 (PMC9499655; doi:10.3390/ijms231810349)
Supplement: Supplementary file 1 [file ijms-23-10349-s001.zip]

Archive with 2 entries (2 files):
- Suppl. Figures 1-3.pdf
- Suppl. Tables 1-8.pdf
